# Supplementary material for: Metagenomic analysis of fecal and environmental microbiota in rural mixed livestock farming systems in South Africa
Source: Front Cell Infect Microbiol. 2026 Jul 9;16:1828785. doi: 10.3389/fcimb.2026.1828785 (PMC13391562; doi:10.3389/fcimb.2026.1828785)
Supplement: Supplementary file 2 [file Table2.xlsx]

## Sheet: Sheet1
Sample	Host	House	Province	Village	Acinetobacter indicus	Acinetobacter lanii	Acinetobacter lwoffii	Acinetobacter pseudolwoffii	Acinetobacter shaoyimingii	Acinetobacter sp. TGL-Y2	Aquabacterium olei	Bacteriovorax stolpii	Chryseobacterium sp. F4	Comamonas aquatica	Devosia sp. MC521	Pedobacter ginsengisoli	Pedobacter heparinus	Pedobacter schmidteae	Pseudomonas stutzeri	Clostridium perfringens	Enterococcus faecalis	Enterococcus faecium	Escherichia coli	Shigella flexneri	Carnobacterium inhibens	Carnobacterium sp. CS13	Lactobacillus crispatus	Lactobacillus delbrueckii	Lactobacillus sp. 3B(2020)	Ligilactobacillus agilis	Ligilactobacillus salivarius	Limosilactobacillus reuteri	Limosilactobacillus vaginalis	Weissella hellenica	Arthrobacter jiangjiafuii	Arthrobacter sunyaminii	Faecalibacterium prausnitzii	Flavonifractor plautii	Flintibacter sp. KGMB00164	Lysinibacillus sp. 2017	Lysinibacillus sp. SGAir0095	Peribacillus psychrosaccharolyticus	Phocaeicola coprophilus	Pusillimonas faecalis	Rhodococcus coprophilus	Solibacillus silvestris	Solibacillus sp. R5-41	Faecalibacter bovis	Flavobacterium sp. I3-2
TM1	Cattle	H1	Eastern Cape	Ncerha village 4	37629	64240	27551	42638	54125	296786	48362	33646	135991	64094	42249	45448	31735	27905	73400	0	0	0	0	0	0	0	0	0	0	0	0	0	0	0	0	0	0	0	0	0	0	0	0	0	0	0	0	0	0
TM2	Chicken	H1	Eastern Cape	Ncerha village 4	0	0	0	0	0	0	0	0	0	0	0	0	0	0	17844	0	0	0	0	0	0	0	0	0	0	0	0	0	0	0	0	0	0	0	0	0	0	0	0	0	0	0	0	0	0
TM3	Goat	H1	Eastern Cape	Ncerha village 4	0	0	42557	48117	0	0	0	0	0	72290	0	0	0	0	0	0	0	0	0	0	0	0	0	0	0	0	0	0	0	0	0	0	0	0	0	0	0	0	0	0	0	0	0	0	0
TM4	Pig	H1	Eastern Cape	Ncerha village 4	0	0	16643	182100	0	0	0	0	0	0	0	0	0	0	0	0	0	0	0	0	0	0	0	0	0	0	0	0	0	0	0	0	0	0	0	0	0	0	0	0	240442	0	0	0	0
TM5	Cattle	H2	Eastern Cape	Ncerha village 4	0	0	8661	25623	0	0	0	20541	16677	25560	17090	0	0	0	0	0	0	0	0	0	0	0	0	0	0	0	0	0	0	0	0	12644	0	0	0	0	0	0	0	0	0	0	0	0	0
TM6	Chicken	H2	Eastern Cape	Ncerha village 4	0	0	0	0	0	0	0	0	0	0	0	0	0	0	16796	0	0	0	0	0	0	0	0	0	0	0	0	0	0	0	0	0	0	0	0	0	0	0	0	0	0	0	0	0	0
TM7	Goat	H2	Eastern Cape	Ncerha village 4	4818	0	6554	17325	0	0	0	0	0	0	0	0	0	0	0	0	0	0	5054	0	0	0	0	0	0	0	0	0	0	0	0	0	5233	5295	6346	0	0	0	0	5400	0	0	0	0	0
TM8	Pig	H2	Eastern Cape	Ncerha village 4	0	0	0	0	0	0	0	0	0	0	0	0	0	0	6040	0	0	0	0	0	0	0	0	0	0	0	0	0	0	0	0	0	0	0	0	0	0	0	0	0	6272	0	0	0	0
TM9	Cattle	H3	Eastern Cape	Ncerha village 4	0	0	0	20458	0	5884	0	0	9780	10688	7865	0	0	0	8813	0	0	0	0	0	0	0	0	0	0	0	0	0	0	0	0	0	0	0	0	0	0	0	0	0	0	0	0	0	0
TM10	Chicken	H3	Eastern Cape	Ncerha village 4	0	0	0	0	0	0	0	0	0	0	0	0	0	0	0	28319	181604	70983	168165	19242	0	0	0	0	0	0	0	0	0	0	0	0	0	0	0	0	0	0	0	0	0	0	0	0	0
TM11	Goat	H3	Eastern Cape	Ncerha village 4	7741	0	17612	207537	0	0	0	0	15692	45323	0	0	0	0	7833	0	0	0	0	0	0	0	0	0	0	0	0	0	0	0	0	0	0	0	0	0	0	0	0	0	0	0	0	0	33138
TM12	Pig	H3	Eastern Cape	Ncerha village 4	0	0	0	0	0	0	0	0	0	0	0	0	0	0	42203	0	0	0	0	0	0	0	0	0	0	0	0	29836	0	0	0	0	0	0	0	0	0	0	0	0	0	0	0	0	0
TM13	Cattle	H9	Eastern Cape	Ncerha village 6	0	0	38734	17902	0	0	0	0	16848	0	0	0	0	0	20020	0	0	0	0	0	0	0	0	0	0	0	0	0	0	0	0	0	0	0	0	0	0	0	0	0	0	0	0	0	0
TM14	Chicken	H9	Eastern Cape	Ncerha village 6	0	0	0	0	0	0	0	0	0	0	0	0	0	0	26773	0	0	0	0	0	0	0	0	0	0	0	0	0	0	0	0	0	0	0	0	0	0	0	0	0	0	0	0	0	0
TM15	Goat	H9	Eastern Cape	Ncerha village 6	0	0	13225	35960	0	0	0	0	0	20248	0	0	0	0	9146	0	0	0	0	0	0	0	0	0	0	0	0	0	0	0	0	0	0	0	0	0	0	0	0	0	0	0	0	0	0
TM16	Pig	H9	Eastern Cape	Ncerha village 6	0	0	0	0	0	0	0	0	58693	0	0	0	0	0	12917	0	0	0	0	0	0	0	0	0	0	0	0	0	0	0	0	0	0	0	0	0	0	0	0	0	0	0	0	0	0
TM17	Cattle	H11	Eastern Cape	Ncerha village 6	0	0	9348	17445	0	0	0	0	52656	30760	0	0	0	0	8082	0	0	0	0	0	0	0	0	0	0	0	0	0	0	0	0	0	0	0	0	0	0	0	0	0	0	0	0	0	6916
TM18	Chicken	H11	Eastern Cape	Ncerha village 6	0	0	0	0	0	0	0	0	0	0	0	0	0	0	13499	0	0	0	0	0	0	0	0	0	0	0	0	0	0	0	0	0	0	0	0	0	0	0	0	0	0	0	0	0	0
TM19	Goat	H11	Eastern Cape	Ncerha village 6	0	0	0	0	0	0	0	0	0	26243	0	0	0	0	0	0	0	0	29152	0	0	0	0	0	0	0	0	0	0	0	15502	20931	0	0	6378	0	0	0	0	0	7313	0	0	0	0
TM20	Pig	H11	Eastern Cape	Ncerha village 6	0	0	0	22003	0	0	0	0	0	0	0	0	0	0	17192	0	0	0	0	0	0	0	0	0	0	0	0	0	0	0	0	0	0	0	0	0	0	0	0	0	0	0	0	0	0
TM21	Cattle	H13	Eastern Cape	Ncerha village 6	11019	0	123506	22756	0	0	0	0	0	0	0	0	0	0	0	0	0	0	0	0	0	0	0	0	0	0	0	0	0	0	12011	20373	0	0	0	10989	0	0	0	0	9485	9308	0	0	0
TM22	Chicken	H13	Eastern Cape	Ncerha village 6	0	0	39511	13835	0	0	0	0	201835	59400	0	0	0	0	39242	0	0	0	0	0	0	0	0	0	0	0	0	0	0	0	0	0	0	0	0	0	0	0	0	0	0	0	0	0	0
TM23	Goat	H13	Eastern Cape	Ncerha village 6	0	0	14622	23066	0	0	0	0	0	0	0	0	0	0	0	0	0	0	10435	0	0	0	0	0	0	0	0	30071	0	0	0	0	0	0	0	0	0	0	0	0	0	0	0	0	9074
TM24	Pig	H13	Eastern Cape	Ncerha village 6	0	0	0	0	0	0	0	0	24287	40526	0	0	0	0	10239	0	0	0	0	0	0	0	0	0	0	0	0	0	0	0	0	0	0	0	0	0	0	0	0	0	34637	0	0	0	0
TM25	Cattle	H19	Eastern Cape	Ncerha village 5	0	0	19339	0	0	0	0	0	0	25185	22394	0	0	0	0	0	0	0	0	0	0	0	0	0	0	0	0	0	0	0	6996	12941	0	0	0	7102	0	0	0	0	5403	6587	0	0	19942
TM26	Chicken	H19	Eastern Cape	Ncerha village 5	0	0	0	0	0	0	0	0	0	0	0	0	0	0	0	10632	0	0	0	0	19350	0	13209	0	0	0	0	12993	0	0	0	0	0	0	0	0	0	0	0	0	0	0	0	0	0
TM27	Goat	H19	Eastern Cape	Ncerha village 5	0	0	0	0	0	0	0	0	0	0	0	0	0	0	15918	0	0	0	0	0	0	0	0	0	0	0	0	0	0	0	0	0	0	0	0	0	0	9609	0	0	0	0	0	0	0
TM28	Pig	H19	Eastern Cape	Ncerha village 5	0	0	0	0	0	0	0	0	0	0	0	0	0	0	0	0	0	0	0	0	0	0	0	0	0	0	0	0	0	0	0	0	0	0	0	227442	14216	0	0	0	0	213424	94899	0	0
TM29	Cattle	H20	Eastern Cape	Ncerha village 5	0	0	54279	57960	0	0	0	0	9811	0	0	0	0	0	0	0	0	0	0	0	0	0	0	0	0	0	0	0	0	0	0	0	0	0	0	0	0	0	0	0	0	0	0	0	0
TM30	Chicken	H20	Eastern Cape	Ncerha village 5	0	0	0	0	0	0	0	0	0	0	0	0	0	0	0	0	0	0	0	0	0	0	33754	0	0	0	0	13608	0	0	0	0	0	0	0	0	0	0	0	0	0	0	0	0	0
TM31	Goat	H20	Eastern Cape	Ncerha village 5	0	0	0	0	0	0	0	0	0	0	0	0	0	0	7842	0	0	0	0	0	0	0	0	0	0	0	0	0	0	0	0	0	0	0	0	0	0	0	0	0	12475	0	0	0	0
TM32	Pig	H20	Eastern Cape	Ncerha village 5	0	0	0	0	0	0	0	0	0	0	0	0	0	0	0	0	0	0	0	0	0	0	0	0	0	0	0	0	0	0	6022	7389	0	0	0	0	0	0	0	0	85823	0	0	0	0
TM33	Cattle	H22	Eastern Cape	Ncerha village 5	0	0	0	0	0	0	0	0	0	0	0	0	0	0	0	0	0	0	0	0	0	0	0	0	0	0	0	0	0	0	91855	108714	0	0	0	17072	0	0	0	0	20806	15665	0	0	0
TM34	Chicken	H22	Eastern Cape	Ncerha village 5	0	0	0	0	0	0	0	0	0	0	0	0	0	0	0	0	0	0	26465	0	18371	0	26129	0	0	0	0	46917	0	0	0	0	0	0	0	0	0	0	64212	0	0	0	0	0	0
TM35	Goat	H22	Eastern Cape	Ncerha village 5	7504	0	14715	85429	0	0	0	0	18659	21255	0	0	0	0	0	0	0	0	0	0	0	0	0	0	0	0	0	0	0	0	0	0	0	0	0	0	0	7242	0	0	0	0	0	0	0
TM36	Pig	H22	Eastern Cape	Ncerha village 5	0	0	0	43915	0	0	0	0	0	0	0	0	0	0	63068	0	0	0	0	0	0	0	0	0	0	0	0	0	0	0	13497	22506	12470	0	0	87932	0	0	0	0	23337	79908	35510	0	0
TM50	Soil	H1	Eastern Cape	Ncerha village 4	0	0	0	0	0	0	7394	0	0	0	0	0	0	0	0	0	0	0	0	0	0	0	0	0	0	0	0	0	0	0	0	0	0	0	0	0	0	0	0	0	0	0	0	0	0
TM51	Soil	H2	Eastern Cape	Ncerha village 4	0	0	0	0	0	0	0	0	0	0	0	0	0	0	0	0	0	0	0	0	0	0	0	0	0	0	0	0	0	0	0	0	0	0	0	0	0	0	0	0	0	0	0	0	0
TM52	Soil	H3	Eastern Cape	Ncerha village 4	0	0	0	0	0	0	0	0	0	0	0	0	0	0	0	0	0	0	0	0	0	0	0	0	0	0	0	0	0	0	0	0	0	0	0	0	0	0	0	0	0	0	0	0	0
TM53	Soil	H9	Eastern Cape	Ncerha village 6	0	0	0	0	0	0	0	0	0	0	0	0	0	0	0	0	0	0	0	0	0	0	0	0	0	0	0	0	0	0	0	0	0	0	0	0	0	0	0	0	0	0	0	0	0
TM54	Soil	H11	Eastern Cape	Ncerha village 6	0	0	0	0	0	0	0	0	0	0	0	0	0	0	0	0	0	0	0	0	0	0	0	0	0	0	0	0	0	0	0	0	0	0	0	0	0	0	0	0	0	0	0	0	0
TM55	Soil	H13	Eastern Cape	Ncerha village 6	0	0	0	0	0	0	0	0	0	0	0	0	0	0	0	0	0	0	0	0	0	0	0	0	0	0	0	0	0	0	0	0	0	0	0	0	0	0	0	0	0	0	0	0	0
TM56	Soil	H19	Eastern Cape	Ncerha village 5	0	0	0	0	0	0	0	0	0	0	0	0	0	0	0	0	0	0	0	0	0	0	0	0	0	0	0	0	0	0	0	0	0	0	0	0	0	0	0	0	0	0	0	0	0
TM57	Soil	H20	Eastern Cape	Ncerha village 5	0	0	0	0	0	0	0	0	0	0	0	0	0	0	0	0	0	0	0	0	0	0	0	0	0	0	0	0	0	0	0	0	0	0	0	0	0	0	0	0	0	0	0	0	0
TM58	Soil	H22	Eastern Cape	Ncerha village 5	0	0	0	0	0	0	0	0	8513	0	0	0	0	0	0	0	0	0	0	0	0	0	0	0	0	0	0	0	0	0	0	0	0	0	0	0	0	0	0	0	0	0	0	0	0
TM59	Water	H1	Eastern Cape	Ncerha village 4	0	0	0	0	0	0	0	0	0	0	0	0	0	0	0	0	0	0	0	0	0	0	0	0	0	0	0	0	0	0	0	0	0	0	0	0	0	0	0	0	0	0	0	0	0
TM60	Water	H2	Eastern Cape	Ncerha village 4	0	0	0	0	0	0	0	0	0	0	0	16944	13098	13190	0	0	0	0	0	0	0	0	0	0	0	0	0	0	0	0	0	0	0	0	0	0	0	0	0	0	0	0	0	0	0
TM61	Water	H3	Eastern Cape	Ncerha village 4	0	0	0	0	0	0	0	0	0	0	0	0	0	0	0	0	0	0	0	0	0	0	0	0	0	0	0	0	0	0	0	0	0	0	0	0	0	0	0	0	0	0	0	0	0
TM62	Water	H9	Eastern Cape	Ncerha village 6	0	0	0	0	0	0	0	0	0	0	0	0	0	0	13421	0	0	0	0	0	0	0	0	0	0	0	0	0	0	0	0	0	0	0	0	0	0	0	0	0	0	0	0	0	0
TM63	Water	H11	Eastern Cape	Ncerha village 6	0	0	0	0	0	0	0	0	0	0	0	0	0	0	0	0	0	0	0	0	0	0	0	0	0	0	0	0	0	0	0	0	0	0	0	0	0	0	0	0	0	0	0	0	0
TM64	Water	H13	Eastern Cape	Ncerha village 6	0	0	0	0	0	0	0	0	0	0	0	0	0	0	0	0	0	0	0	0	0	0	0	0	0	0	0	0	0	0	0	0	0	0	0	0	0	0	0	0	0	0	0	0	0
TM65	Water	H19	Eastern Cape	Ncerha village 6	0	0	0	0	0	0	0	0	0	0	0	0	0	0	0	0	0	0	0	0	0	0	0	0	0	0	0	0	0	0	0	0	0	0	0	0	0	0	0	0	0	0	0	0	0
TM66	Water	H20	Eastern Cape	Ncerha village 5	0	0	0	0	0	0	0	0	0	0	0	14545	0	12877	0	0	0	0	0	0	0	0	0	0	0	0	0	0	0	0	0	0	0	0	0	0	0	0	0	0	0	0	0	0	0
TM67	Water	H22	Eastern Cape	Ncerha village 5	0	0	0	0	0	0	0	0	0	0	0	0	0	0	0	0	0	0	0	0	0	0	0	0	0	0	0	0	0	0	0	0	0	0	0	0	0	0	0	0	0	0	0	0	0
TM68	Cattle	H35	KwaZulu-Natal	Ndwebu	0	0	30091	37830	0	0	0	0	17662	180550	0	0	0	0	17348	0	0	0	0	0	0	0	0	0	0	0	0	0	0	0	0	15539	0	0	0	0	0	0	0	0	0	0	0	0	0
TM69	Goat	H35	KwaZulu-Natal	Ndwebu	0	0	0	0	0	0	0	0	0	0	0	0	0	0	0	0	0	0	0	0	0	0	0	0	0	0	0	0	0	0	17805	36700	0	0	0	0	0	7899	0	0	0	0	0	0	0
TM70	Chicken	H35	KwaZulu-Natal	Ndwebu	0	0	0	0	0	0	0	0	0	0	0	0	0	0	0	7145	3877	10103	5172	0	33021	0	0	0	3739	0	8620	0	0	0	0	0	0	0	0	0	0	0	0	0	0	0	0	0	0
TM71	Goat	H36	KwaZulu-Natal	Ndwebu	0	0	0	0	0	0	0	0	0	0	0	0	0	0	0	0	0	0	0	0	0	0	0	0	0	0	0	0	0	0	54510	84929	8796	7883	9575	0	0	11923	0	0	0	0	0	0	0
TM72	Chicken	H36	KwaZulu-Natal	Ndwebu	0	0	0	0	0	0	0	0	0	0	0	0	0	0	0	0	0	0	0	0	0	0	0	0	0	0	0	0	0	0	0	0	12060	7850	5977	0	0	0	27993	0	0	0	0	0	0
TM73	Pig	H36	KwaZulu-Natal	Ndwebu	0	0	0	0	0	0	0	0	0	0	0	0	0	0	0	0	0	0	0	0	0	0	0	0	0	0	0	0	0	0	14372	18203	0	0	0	0	0	0	0	0	515196	18749	0	0	0
TM74	Goat	H37	KwaZulu-Natal	Ndwebu	0	0	0	0	0	0	0	0	0	0	0	0	0	0	30520	0	0	0	0	0	0	0	0	0	0	0	0	0	0	0	0	0	0	0	0	0	0	0	0	0	0	0	0	0	13453
TM75	Chicken	H37	KwaZulu-Natal	Ndwebu	0	0	0	10349	0	0	0	0	0	0	0	0	0	0	7313	0	0	0	0	0	0	0	0	0	0	0	0	0	0	0	0	0	0	0	0	0	0	0	0	0	0	0	0	0	0
TM76	Pig	H37	KwaZulu-Natal	Ndwebu	0	0	0	0	0	0	0	0	0	0	0	0	0	0	0	0	0	0	0	0	0	0	0	0	0	0	0	0	0	0	0	0	0	0	0	0	0	0	0	0	5247	0	0	0	0
TM77	Cattle	H38	KwaZulu-Natal	Ndwebu	0	0	90167	59793	0	0	0	0	0	0	0	0	0	0	0	0	0	0	0	0	0	0	0	0	0	0	0	0	0	0	46777	55859	0	0	0	0	0	0	0	0	0	0	0	0	0
TM78	Goat	H38	KwaZulu-Natal	Ndwebu	21396	0	31286	172550	0	0	0	0	0	30498	0	0	0	0	0	0	0	0	0	0	0	0	0	0	0	0	0	0	0	0	0	0	0	0	0	0	0	0	0	0	0	0	0	0	0
TM79	Chicken	H38	KwaZulu-Natal	Ndwebu	0	0	0	9020	0	0	0	0	0	0	0	0	0	0	9478	0	0	0	0	0	0	0	0	0	0	0	0	0	0	0	0	0	0	0	0	0	0	0	0	0	0	0	0	0	0
TM84	Cattle	H40	KwaZulu-Natal	Ndwebu	0	0	64186	0	0	0	0	0	18666	106826	0	0	0	0	21166	0	0	0	0	0	0	0	0	0	0	0	0	0	0	0	0	0	0	0	0	0	0	0	0	0	0	0	0	39522	18545
TM85	Sheep	H40	KwaZulu-Natal	Ndwebu	8722	0	11152	0	0	0	0	0	0	0	0	0	0	0	16165	0	0	0	0	0	0	0	0	0	0	0	0	0	0	0	8206	13654	7692	0	7819	0	0	0	0	0	0	0	0	0	0
TM86	Chicken	H40	KwaZulu-Natal	KwaNokweja	0	0	0	0	0	0	0	0	0	0	0	0	0	0	0	0	0	0	26656	0	0	0	22285	25115	20277	30959	13833	0	0	0	0	0	0	0	0	0	0	0	0	0	0	0	0	0	0
TM87	Goat	H40	KwaZulu-Natal	KwaNokweja	0	0	0	29161	0	0	0	0	0	10432	0	0	0	0	98792	0	0	0	13131	0	0	0	0	0	0	0	0	0	0	0	0	0	0	0	0	0	0	0	0	0	0	0	0	0	0
TM88	Pig	H40	KwaZulu-Natal	KwaNokweja	0	0	0	62751	0	0	0	0	0	0	0	0	0	0	18102	0	0	0	0	0	0	0	0	0	0	0	0	0	0	0	0	0	0	0	0	0	0	0	0	0	0	17189	0	0	0
TM89	Sheep	H41	KwaZulu-Natal	KwaNokweja	16173	0	72477	641059	0	0	0	0	0	23259	0	0	0	0	27041	0	0	0	0	0	0	0	0	0	0	0	0	0	0	0	0	0	0	0	0	0	0	0	0	0	0	0	0	0	0
TM90	Goat	H41	KwaZulu-Natal	KwaNokweja	0	0	0	44973	0	0	0	0	0	0	0	0	0	0	0	0	0	0	102013	0	0	0	0	0	0	0	0	0	0	0	0	0	49008	31862	40095	0	0	0	0	29330	0	0	0	0	0
TM92	Pig	H41	KwaZulu-Natal	KwaNokweja	0	0	0	0	0	0	0	0	0	0	0	0	0	0	0	0	103263	0	54388	0	0	0	219206	0	0	0	0	317937	151198	0	0	0	151764	0	0	0	0	0	0	0	0	0	0	0	0
TM96	Chicken	H42	KwaZulu-Natal	KwaNokweja	0	0	0	22245	0	0	0	0	0	20939	0	0	0	0	35040	0	0	0	16868	0	0	0	0	0	0	0	0	0	0	0	0	0	0	0	0	0	0	0	0	0	0	0	0	0	0
TM97	Pig	H42	KwaZulu-Natal	KwaNokweja	0	0	0	0	0	0	0	0	0	0	0	0	0	0	0	0	0	5267	5837	0	0	0	0	0	0	0	0	5083	0	0	0	0	10511	8049	8984	0	0	0	0	11707	12441	0	0	0	0
TM98	Sheep	H43	KwaZulu-Natal	Emazabekweni	0	0	0	46356	0	0	0	0	0	0	0	0	0	0	831782	0	0	0	0	0	0	0	0	0	0	0	0	0	0	0	0	0	0	0	0	0	0	0	0	0	0	0	0	0	0
TM99	Goat	H43	KwaZulu-Natal	Emazabekweni	0	0	0	14280	0	0	0	0	0	0	0	0	0	0	5867	0	0	0	0	0	0	0	0	0	0	0	0	0	0	0	0	0	0	0	3993	0	0	0	0	0	0	0	0	0	0
TM100	Chicken	H43	KwaZulu-Natal	Emazabekweni	0	0	0	0	0	0	0	0	0	0	0	0	0	0	0	0	0	0	35409	0	66954	12500	837781	20638	30189	12594	53240	36172	34928	43127	0	0	0	0	0	0	0	0	0	0	0	0	0	0	0
TM102	Cattle	H44	KwaZulu-Natal	Emazabekweni	0	0	10721	0	0	0	0	0	0	0	0	0	0	0	0	0	0	0	0	0	0	0	0	0	0	0	0	0	0	0	66077	75172	6938	6317	9199	31078	8729	18413	7411	6638	10226	26267	22885	0	0
TM103	Sheep	H44	KwaZulu-Natal	Emazabekweni	0	31172	0	0	0	0	0	0	65273	23132	0	0	0	0	0	0	0	0	0	0	0	0	0	0	0	0	0	0	0	0	48819	107853	0	0	0	35582	0	0	0	0	0	0	0	93565	36653
TM104	Goat	H44	KwaZulu-Natal	Emazabekweni	29178	0	0	0	0	0	0	0	0	0	0	0	0	0	0	0	0	0	0	0	0	0	0	0	0	0	0	0	0	0	24399	64350	15794	12520	15209	0	0	0	0	11185	12719	0	0	0	0
TM105	Chicken	H44	KwaZulu-Natal	Emazabekweni	0	0	0	0	0	0	0	0	0	0	0	0	0	0	0	0	0	0	99597	0	0	0	36999	0	0	19665	0	0	0	0	0	21840	0	0	0	0	0	0	0	0	0	0	0	0	0
TM106	Cattle	H45	KwaZulu-Natal	Emazabekweni	0	0	19899	27048	0	0	0	0	0	0	0	0	0	0	0	0	0	0	0	0	0	0	0	0	0	0	0	0	0	0	0	0	15924	14358	19224	0	0	0	9563	14083	0	0	0	0	0
TM107	Sheep	H45	KwaZulu-Natal	Emazabekweni	0	0	0	0	0	0	0	0	0	0	0	0	0	0	0	0	0	0	0	0	0	0	0	0	0	0	0	0	0	0	0	0	19394	14164	17563	0	0	0	8526	13447	0	0	0	0	0
TM108	Goat	H45	KwaZulu-Natal	Emazabekweni	0	0	0	0	0	0	0	0	0	0	0	0	0	0	0	0	0	0	0	0	0	0	0	0	0	0	0	0	0	0	0	0	9986	7593	9453	0	0	0	4422	7347	0	0	0	0	0
TM109	Chicken	H45	KwaZulu-Natal	Emazabekweni	0	0	0	0	0	0	0	0	0	0	0	0	0	0	0	0	17646	0	144204	12017	0	0	12364	0	0	0	0	17928	0	0	0	0	0	0	0	0	0	0	0	0	0	0	0	0	0
TM110	Cattle	H46	KwaZulu-Natal	Emazabekweni	0	0	0	0	0	0	0	0	0	0	0	0	0	0	0	0	0	0	0	0	0	0	0	0	0	0	0	0	0	0	0	0	4912	3800	4677	0	0	0	3664	3630	0	0	0	0	0
TM111	Chicken	H46	KwaZulu-Natal	Emazabekweni	0	0	0	0	0	0	0	0	0	0	0	0	0	0	0	47577	40733	0	81470	0	0	0	0	0	0	16677	351436	0	0	0	0	0	0	0	0	0	0	0	0	0	0	0	0	0	0
TM112	Pig	H46	KwaZulu-Natal	Emazabekweni	0	0	0	0	0	0	0	0	0	0	0	0	0	0	0	0	0	0	0	0	0	0	9210	5817	0	0	0	0	0	0	0	0	6481	0	0	0	0	0	0	7086	0	0	0	0	0
TM113	Sheep	H1	Eastern Cape	Ncerha village 4	0	0	0	0	0	0	0	0	0	0	0	0	0	0	0	0	0	0	6168	0	0	0	0	0	0	0	0	0	0	0	0	0	10159	7312	9126	0	0	0	8363	6287	0	0	0	0	0
TM114	Sheep	H2	Eastern Cape	Ncerha village 4	0	0	0	0	0	0	0	0	0	0	0	0	0	0	0	0	0	0	0	0	0	0	0	0	0	0	0	0	0	0	0	0	10496	7052	8588	0	0	0	7151	6425	0	0	0	0	0
TM115	Sheep	H3	Eastern Cape	Ncerha village 4	10311	0	58149	389597	0	0	0	0	0	0	0	0	0	0	0	0	0	0	0	0	0	0	0	0	0	0	0	0	0	0	0	0	0	0	0	0	0	0	0	0	0	0	0	0	0
TM116	Pig	H4	Eastern Cape	Ncerha village 4	0	0	0	0	0	0	0	0	0	0	0	0	0	0	0	0	0	0	0	0	0	0	0	0	0	0	0	0	0	0	0	0	15662	0	0	0	0	0	0	0	18765	0	0	0	0
TM117	Soil	H35	KwaZulu-Natal	Ndwebu	0	0	0	0	0	0	0	0	0	0	0	0	0	0	0	0	0	0	0	0	0	0	0	0	0	0	0	0	0	0	0	0	0	0	0	0	0	0	0	0	0	0	0	0	0
TM118	Soil	H36	KwaZulu-Natal	Ndwebu	0	0	0	0	0	0	0	0	10482	0	0	0	0	0	0	0	0	0	0	0	0	0	0	0	0	0	0	0	0	0	0	0	0	0	0	0	0	0	0	0	0	0	0	0	0
TM119	Soil	H37	KwaZulu-Natal	Ndwebu	0	0	0	0	0	0	0	0	0	0	0	0	0	0	0	0	0	0	0	0	0	0	0	0	0	0	0	0	0	0	0	0	0	0	0	0	0	0	0	0	0	0	0	0	0
TM120	Soil	H38	KwaZulu-Natal	Ndwebu	0	0	0	0	0	0	0	0	0	0	0	0	0	0	0	0	0	0	0	0	0	0	0	0	0	0	0	0	0	0	0	0	0	0	0	0	0	0	0	0	0	0	0	0	0
TM121	Soil	H39	KwaZulu-Natal	KwaNokweja	0	0	0	0	0	0	0	0	0	0	0	0	0	0	0	0	0	0	0	0	0	0	0	0	0	0	0	0	0	0	0	0	0	0	0	0	0	0	0	0	0	0	0	0	0
TM123	Soil	H41	KwaZulu-Natal	KwaNokweja	0	0	0	0	0	0	0	0	0	0	0	0	0	0	0	0	0	0	0	0	0	0	0	0	0	0	0	0	0	0	0	0	0	0	0	0	0	0	0	0	0	0	0	0	0
TM124	Soil	H42	KwaZulu-Natal	KwaNokweja	0	0	0	0	0	0	0	0	0	0	0	0	0	0	0	0	0	0	0	0	0	0	0	0	0	0	0	0	0	0	0	0	0	0	0	0	0	0	0	0	0	0	0	0	0
TM127	Soil	H45	KwaZulu-Natal	Emazabekweni	0	0	0	0	0	0	0	0	0	0	0	0	0	0	0	0	0	0	0	0	0	0	0	0	0	0	0	0	0	0	0	0	0	0	0	0	0	0	0	0	0	0	0	0	0
TM128	Soil	H46	KwaZulu-Natal	Emazabekweni	0	0	0	0	0	0	0	0	0	0	0	0	0	0	0	0	0	0	0	0	0	0	0	0	0	0	0	0	0	0	0	0	0	0	0	0	0	0	0	0	0	0	0	0	0
TM130	Water	H36	KwaZulu-Natal	Ndwebu	0	0	0	0	0	0	0	0	0	0	0	0	0	0	0	0	0	20083	73889	0	0	0	0	0	0	0	0	0	0	0	0	0	0	0	0	0	0	0	0	0	0	0	0	0	0
TM131	Water	H37	KwaZulu-Natal	Ndwebu	0	0	0	0	0	0	0	0	0	0	0	0	0	0	0	0	0	0	0	0	0	0	0	0	0	0	0	0	0	0	0	0	0	0	0	0	0	0	0	0	0	0	0	0	0
TM133	Water	H39	KwaZulu-Natal	KwaNokweja	0	0	0	0	0	0	0	0	0	0	0	0	0	0	0	0	0	0	0	0	0	0	0	0	0	0	0	0	0	0	0	0	0	0	0	0	0	0	0	0	0	0	0	0	0
TM134	Water	H40	KwaZulu-Natal	KwaNokweja	0	0	0	0	0	0	0	0	0	0	0	0	0	0	0	0	0	0	0	0	0	0	0	0	0	0	0	0	0	0	0	0	0	0	0	0	0	0	0	0	0	0	0	0	0
TM135	Water	H41	KwaZulu-Natal	KwaNokweja	0	0	0	0	0	0	0	0	0	0	0	0	0	0	0	0	0	0	0	0	0	0	0	0	0	0	0	0	0	0	0	0	0	0	0	0	0	0	0	0	0	0	0	0	0
TM137	Water	H43	KwaZulu-Natal	Emazabekweni	0	0	0	0	0	0	0	0	0	0	0	0	0	0	0	0	0	0	0	0	0	0	0	0	0	0	0	0	0	0	0	0	0	0	0	0	0	0	0	0	0	0	0	0	0
TM138	Water	H44	KwaZulu-Natal	Emazabekweni	0	0	0	0	0	0	0	0	0	0	0	0	0	0	0	0	0	0	0	0	0	0	0	0	0	0	0	0	0	0	0	0	0	0	0	0	0	0	0	0	0	0	0	0	0
TM139	Water	H45	KwaZulu-Natal	Emazabekweni	0	0	0	0	0	0	0	0	0	0	0	0	0	0	0	0	0	0	0	0	0	0	0	0	0	0	0	0	0	0	0	0	0	0	0	0	0	0	0	0	0	0	0	0	0
[truncated: 473 more columns]
