# Supplementary material for: Metagenomic analysis of fecal and environmental microbiota in rural mixed livestock farming systems in South Africa
Source: Front Cell Infect Microbiol. 2026 Jul 9;16:1828785. doi: 10.3389/fcimb.2026.1828785 (PMC13391562; doi:10.3389/fcimb.2026.1828785)
Supplement: Supplementary file 3 [file Table3.xlsx]

## Sheet: Sheet1
Sample	Acinetobacter	Pseudomonas	Pedobacter	Flavobacterium	Chryseobacterium	Oscillatoria	Sandaracinobacter	Haliscomenobacter	Gemmata	Moraxella	Niabella	Faecalibacter	Aeromonas	Kosakonia	Lactococcus	Erwinia	Pantoea	Devosia	Sphingobacterium	Comamonas	Mucilaginibacter	Akkermansia	Thermomonas	Roseococcus	Fibrobacter	Nitrospira	Sorangium	Serinicoccus	Draconibacterium	Kocuria	Candidatus Methylopumilus	Kaistia	Lacibacter	Actinoplanes	Deinococcus	Massilia	Spirosoma	Fuscovulum	Qipengyuania	Flavihumibacter	Usitatibacter	Humisphaera	Tabrizicola	Nitrosospira	Sinomonas	Duganella	Blastomonas	Candidatus Nitrosocosmicus	Hymenobacter
TM1	1305208	596550	341204	189393	170541	0	0	0	0	0	0	0	0	0	0	0	0	111043	97436	98935	93166	0	0	0	0	0	0	0	0	0	0	0	0	0	0	0	0	0	0	0	0	0	0	0	0	0	0	0	0
TM2	37243	999627	0	57005	0	0	0	0	0	0	0	0	0	0	0	0	0	0	31011	15584	0	0	0	0	0	0	0	0	0	0	0	0	0	0	0	0	0	0	0	0	0	0	0	0	0	0	0	0	0
TM3	557192	65765	268376	249164	237225	0	0	0	0	0	0	0	0	0	0	0	0	71338	563322	128160	134951	0	0	0	0	0	0	0	0	0	0	0	0	0	0	0	0	0	0	0	0	0	0	0	0	0	0	0	0
TM4	419681	114340	0	7807	0	0	0	0	0	0	0	0	0	0	0	0	0	0	0	0	0	0	0	0	0	0	0	0	0	0	0	0	0	0	0	0	0	0	0	0	0	0	0	0	0	0	0	0	0
TM5	160917	49380	38986	63393	57256	0	0	0	0	0	0	0	0	0	0	0	0	130934	18990	42536	9804	0	0	0	0	0	0	0	0	0	0	0	0	0	0	0	0	0	0	0	0	0	0	0	0	0	0	0	0
TM6	0	963518	0	20892	0	0	0	0	0	0	0	0	0	0	0	0	0	30873	0	0	0	0	0	0	0	0	0	0	0	0	0	0	0	0	0	0	0	0	0	0	0	0	0	0	0	0	0	0	0
TM7	262113	0	8785	0	8229	0	0	0	0	0	0	0	0	0	0	0	0	0	6192	0	0	0	0	0	0	0	0	0	0	0	0	0	0	0	0	0	0	0	0	0	0	0	0	0	0	0	0	0	0
TM8	13854	91519	0	0	4960	0	0	0	0	0	0	0	0	0	0	0	0	0	22695	0	0	0	0	0	0	0	0	0	0	0	0	0	0	0	0	0	0	0	0	0	0	0	0	0	0	0	0	0	0
TM9	83159	96859	21618	32482	46124	0	0	0	0	0	0	0	0	0	0	0	0	26456	5150	18905	6675	0	0	0	0	0	0	0	0	0	0	0	0	0	0	0	0	0	0	0	0	0	0	0	0	0	0	0	0
TM10	0	0	0	0	0	0	0	0	0	0	0	0	0	0	0	0	0	0	0	0	0	0	0	0	0	0	0	0	0	0	0	0	0	0	0	0	0	0	0	0	0	0	0	0	0	0	0	0	0
TM11	530787	109905	0	60237	23354	0	0	0	0	0	0	0	0	0	0	0	0	0	40545	67731	0	0	0	0	0	0	0	0	0	0	0	0	0	0	0	0	0	0	0	0	0	0	0	0	0	0	0	0	0
TM12	29725	2445277	0	0	0	0	0	0	0	0	0	0	0	0	0	0	0	0	0	0	0	0	0	0	0	0	0	0	0	0	0	0	0	0	0	0	0	0	0	0	0	0	0	0	0	0	0	0	0
TM13	271546	119096	35029	29594	130393	0	0	0	0	0	0	0	0	0	0	0	0	39742	15344	0	20822	0	0	0	0	0	0	0	0	0	0	0	0	0	0	0	9366	0	0	0	0	0	0	0	0	0	0	0	0
TM14	0	1451749	0	0	0	0	0	0	0	0	0	0	0	0	0	0	0	0	0	0	0	0	0	0	0	0	0	0	0	0	0	0	0	0	0	0	0	0	0	0	0	0	0	0	0	0	0	0	0
TM15	144845	123179	8653	38359	53306	0	0	0	0	0	0	0	0	0	0	0	0	0	30798	33149	6445	0	0	0	0	0	0	0	0	0	0	0	0	0	0	0	0	0	0	0	0	0	0	0	0	0	0	0	0
TM16	28596	389935	0	97603	92776	0	0	0	0	0	0	0	0	0	0	0	0	0	13368	0	0	0	0	0	12802	0	0	0	12839	16552	0	0	0	0	0	0	0	0	0	0	0	0	0	0	0	0	0	0	0
TM17	124039	105471	5568	53033	62727	0	0	0	0	0	0	0	0	0	0	0	0	10203	18319	54634	0	0	0	0	0	0	0	0	0	0	0	0	0	0	0	0	0	0	0	0	0	0	0	0	0	0	0	0	0
TM18	0	880205	0	0	0	0	0	0	0	0	0	0	0	0	0	0	0	0	0	0	0	0	0	0	0	0	0	0	0	0	0	0	0	0	0	0	0	0	0	0	0	0	0	0	0	0	0	0	0
TM19	32870	0	0	0	0	0	0	0	0	0	0	0	0	0	0	0	0	0	37447	29457	0	8467	0	0	0	0	0	0	0	0	0	0	0	0	0	0	0	0	0	0	0	0	0	0	0	0	0	0	0
TM20	91121	1087418	0	0	0	0	0	0	0	0	0	0	0	0	0	0	0	0	0	0	0	0	0	0	0	0	0	0	0	0	0	0	0	0	0	0	0	0	0	0	0	0	0	0	0	0	0	0	0
TM21	776854	0	0	0	0	0	0	0	0	0	0	0	0	0	0	0	0	0	0	0	0	0	0	0	0	0	0	0	0	0	0	0	0	0	0	0	0	0	0	0	0	0	0	0	0	0	0	0	0
TM22	461544	397051	61873	0	368411	0	0	0	0	0	0	0	0	0	0	0	0	0	29593	94983	13150	0	0	0	0	0	0	0	0	0	0	0	0	0	0	0	0	0	0	0	0	0	0	0	0	0	0	0	0
TM23	148421	31947	8803	66617	21718	0	0	0	0	0	0	0	0	0	0	0	0	0	131167	0	0	0	0	0	0	0	0	0	0	0	0	0	0	0	0	0	0	0	0	0	0	0	0	0	0	0	0	0	0
TM24	180980	666622	0	8548	33672	0	0	0	0	0	0	0	0	0	0	0	0	0	0	47465	0	0	0	0	0	0	0	0	0	0	0	0	0	0	0	0	0	0	0	0	0	0	0	0	0	0	0	0	0
TM25	145091	0	21162	179184	22094	0	0	0	0	0	0	0	0	0	0	0	0	26577	12988	41506	17283	0	0	0	0	0	0	0	0	0	0	0	0	0	0	0	0	0	0	0	0	0	0	0	0	0	0	0	0
TM26	0	579687	0	0	0	0	0	0	0	0	0	0	0	0	0	0	0	0	0	0	0	0	0	0	0	0	0	0	0	0	0	0	0	0	0	0	0	0	0	0	0	0	0	0	0	0	0	0	0
TM27	16431	217740	13743	34470	104255	0	0	0	0	0	0	0	0	0	0	0	0	10617	19021	8648	10409	21612	0	0	0	0	0	0	0	0	0	0	0	0	0	0	0	0	0	0	0	0	0	0	0	0	0	0	0
TM28	20004	0	0	0	0	0	0	0	0	0	0	0	0	0	0	0	0	0	0	0	0	0	0	0	0	0	0	0	0	0	0	0	0	0	0	0	0	0	0	0	0	0	0	0	0	0	0	0	0
TM29	435043	6589	16401	24063	131348	0	0	0	0	0	0	0	0	0	0	0	0	38809	19686	0	14110	0	0	0	0	0	0	0	0	0	0	0	0	0	0	0	0	0	0	0	0	0	0	0	0	0	0	0	0
TM30	10988	0	0	0	0	0	0	0	0	0	0	0	0	0	0	0	0	0	0	0	0	0	0	0	0	0	0	0	0	0	0	0	0	0	0	0	0	0	0	0	0	0	0	0	0	0	0	0	0
TM31	0	171646	8605	5341	41426	0	0	0	0	0	0	0	0	0	0	0	0	0	12006	6479	6670	0	0	0	0	0	0	0	0	0	0	0	0	0	0	0	0	0	0	0	0	0	0	0	0	0	0	0	0
TM32	0	0	0	0	0	0	0	0	0	0	0	0	0	0	0	0	0	0	0	0	0	0	0	0	0	0	0	0	0	0	0	0	0	0	0	0	0	0	0	0	0	0	0	0	0	0	0	0	0
TM33	0	0	0	0	0	0	0	0	0	0	0	0	0	0	0	0	0	65364	0	0	0	0	0	0	0	0	0	0	0	0	0	0	0	0	0	196857	0	0	0	0	0	0	0	0	0	0	0	0	0
TM34	33345	0	0	0	8558	0	0	0	0	0	0	0	0	0	0	0	0	0	0	0	0	0	0	0	0	0	0	0	0	0	0	0	0	0	0	0	0	0	0	0	0	0	0	0	0	0	0	0	0
TM35	447449	32526	0	0	40810	0	0	0	0	0	0	0	57354	0	0	0	0	0	11482	30791	0	0	0	0	0	0	0	0	0	0	0	0	0	0	0	0	0	0	0	0	0	0	0	0	0	0	0	0	0
TM36	112650	461999	0	0	20392	0	0	0	0	0	0	0	0	0	0	0	0	0	0	0	0	0	0	0	0	0	0	0	0	0	0	0	0	0	0	0	0	0	0	0	0	0	0	0	0	0	0	0	0
TM50	23370	81855	0	39039	7763	0	0	0	0	0	0	0	0	0	0	0	0	0	0	0	0	0	9771	0	0	0	0	0	0	8736	0	0	0	0	0	7006	0	0	0	0	0	0	12838	0	0	0	0	0	0
TM51	0	3359	0	4634	0	0	0	0	0	0	0	0	0	0	0	0	0	2843	0	0	2603	0	2672	0	0	0	0	0	0	0	0	0	0	2797	0	3016	0	0	0	0	0	0	0	3156	0	0	0	0	0
TM52	0	7945	0	8961	0	0	0	0	0	0	0	0	0	0	0	0	0	3848	0	0	4370	0	0	0	0	0	0	0	0	0	0	0	7582	0	0	5444	0	0	0	4103	4165	4003	0	0	0	0	0	0	0
TM53	0	10882	4937	12335	0	0	0	0	0	0	0	0	0	0	0	0	0	8944	0	0	5403	0	6080	0	0	0	0	0	0	0	0	0	0	0	0	0	0	0	0	5435	0	0	0	0	0	0	0	0	0
TM54	0	14842	0	10951	0	0	0	0	0	0	0	0	0	0	0	0	0	5281	0	0	0	0	6533	0	0	5064	0	0	0	0	0	0	0	0	0	0	0	0	0	0	0	0	0	0	0	0	0	0	0
TM55	0	16541	0	9107	28473	0	0	0	0	0	0	0	0	0	0	0	0	0	0	0	0	0	21051	0	0	0	0	0	0	0	0	0	0	0	0	0	0	0	0	0	0	0	0	0	0	0	0	0	0
TM56	0	28510	0	0	0	0	0	0	0	0	0	0	0	0	0	0	0	0	0	0	0	0	0	0	0	0	0	0	0	0	0	0	0	5077	0	9184	0	0	0	0	0	5144	0	0	0	0	0	0	0
TM57	0	29349	0	10692	6193	0	0	0	0	0	0	0	0	0	0	0	0	12594	0	0	0	0	8613	0	0	0	0	0	0	0	0	0	0	0	0	0	0	0	0	0	0	0	0	0	0	0	0	0	0
TM58	0	17835	0	26918	61065	0	0	0	0	0	0	0	0	0	0	0	0	18553	0	0	0	0	24287	0	0	0	0	0	0	0	0	0	0	0	0	0	0	0	0	0	0	0	0	0	0	0	0	0	0
TM59	0	0	21510	75339	0	0	0	0	0	0	0	0	0	0	0	0	0	0	0	0	0	0	0	14898	0	0	0	0	0	0	0	0	12733	0	0	0	11253	16608	0	0	0	0	84362	0	0	0	12281	0	0
TM60	0	172883	194218	310713	14543	0	0	0	0	0	0	0	0	0	0	0	0	0	48095	0	18413	0	0	0	0	0	0	0	0	0	0	0	0	0	15176	0	21206	0	0	0	0	0	39639	0	0	0	43657	0	0
TM61	0	25601	7423	433083	12145	0	0	0	0	0	0	0	0	0	0	0	0	0	0	0	7405	0	0	0	0	0	0	0	0	0	0	0	7639	0	0	38692	9616	6848	0	9176	0	0	10796	0	0	0	0	0	0
TM62	0	539158	14516	152228	0	0	0	0	0	0	0	0	0	0	0	0	0	0	0	0	0	0	0	0	0	0	0	0	0	0	0	0	0	0	0	62511	0	11863	0	0	0	0	21449	0	0	0	12653	0	0
TM63	0	532794	0	119186	0	0	0	0	0	0	0	0	0	0	0	0	0	0	0	0	0	0	0	0	0	0	0	0	0	0	0	0	0	0	0	15584	0	34031	0	0	0	0	191758	0	0	0	161759	0	0
TM64	0	129216	0	193053	0	0	0	189732	0	0	0	0	0	0	0	0	0	0	0	0	0	0	0	53609	0	0	0	0	0	0	0	0	0	0	0	0	0	20006	0	0	0	0	97950	0	0	0	21657	0	0
TM65	0	83544	37725	102870	0	0	0	0	0	0	0	0	0	0	0	0	0	0	0	0	0	0	0	0	0	0	0	0	0	0	0	0	0	0	0	5774	0	0	0	0	0	0	17641	0	0	0	15231	0	0
TM66	17011	442976	196218	192959	35046	0	16865	0	0	0	0	0	0	0	0	0	0	0	0	0	22549	0	0	23877	0	0	0	0	0	0	0	0	0	0	0	33802	0	0	0	0	0	0	0	0	0	0	0	0	0
TM67	0	365129	0	156948	0	0	0	0	0	0	0	0	0	0	0	0	0	0	0	0	0	0	0	0	0	0	0	0	0	0	0	0	0	0	0	19074	36940	0	0	0	0	0	0	0	0	15729	0	0	20732
TM68	307207	567980	23557	24578	225515	0	0	0	0	0	0	0	0	0	0	0	0	107418	25076	264584	15203	0	0	0	0	0	0	0	0	0	0	0	0	0	0	44525	0	0	0	0	0	0	0	0	0	0	0	0	0
TM69	39405	9912	28495	19935	10167	0	0	0	0	0	0	0	0	0	0	0	0	0	13791	0	7749	0	0	0	0	0	0	0	0	0	0	0	0	0	0	0	0	0	0	0	0	0	0	0	0	0	0	0	0
TM70	0	3643	0	0	0	0	0	0	0	0	0	0	0	0	0	0	0	0	0	0	0	0	0	0	0	0	0	0	0	0	0	0	0	0	0	0	0	0	0	0	0	0	0	0	0	0	0	0	0
TM71	71686	0	19057	0	0	0	0	0	0	0	0	0	0	0	0	0	0	0	30011	0	0	0	0	0	0	0	0	0	0	8333	0	0	0	0	0	0	0	0	0	0	0	0	0	0	0	0	0	0	0
TM72	0	0	0	0	0	0	0	0	0	0	0	0	0	0	0	0	0	0	0	0	0	0	0	0	0	0	0	0	0	0	0	0	0	0	0	0	0	0	0	0	0	0	0	0	0	0	0	0	0
TM73	22188	34248	0	0	0	0	0	0	0	0	0	0	0	0	0	0	0	0	0	0	0	0	0	0	0	0	0	0	0	0	0	0	0	0	0	0	0	0	0	0	0	0	0	0	0	0	0	0	0
TM74	14869	711873	0	88506	0	0	0	0	0	0	0	0	0	0	0	0	0	0	0	0	0	0	0	0	0	0	0	0	0	0	0	0	0	0	0	0	0	0	0	0	0	0	0	0	0	0	0	0	0
TM75	34496	389722	0	12422	0	0	0	0	0	0	0	0	0	0	0	0	0	0	14934	0	0	0	0	0	0	0	0	0	0	0	0	0	0	0	0	0	0	0	0	0	0	0	0	0	0	0	0	0	0
TM76	185563	74944	5362	38086	5668	0	0	0	0	0	0	0	0	0	0	0	0	6653	7609	0	0	0	0	0	0	0	0	6578	0	0	0	0	0	0	0	10621	0	0	0	0	0	0	0	0	0	0	0	0	13007
TM77	703953	34467	0	0	72145	0	0	0	0	0	0	0	0	0	0	0	0	103596	0	0	0	0	0	0	0	0	0	0	0	0	0	0	0	0	0	0	0	0	0	0	0	0	0	0	0	0	0	0	0
TM78	1170208	68402	0	0	13625	0	0	0	0	0	0	0	0	0	0	0	0	0	66370	41823	0	140953	0	0	0	0	0	0	0	0	0	0	0	0	0	0	0	0	0	0	0	0	0	0	0	0	0	0	0
TM79	24448	112746	19636	13720	0	0	0	0	0	0	0	0	0	0	0	0	0	0	76029	0	14249	0	0	0	0	0	0	0	0	0	0	0	0	0	0	0	0	0	0	0	0	0	0	0	0	0	0	0	0
TM84	502044	246422	43725	262143	162699	0	0	0	0	0	0	39522	0	0	0	0	0	41899	50920	170879	0	0	0	0	0	0	0	0	0	0	0	0	0	0	0	0	0	0	0	0	0	0	0	0	0	0	0	0	0
TM85	450739	151478	0	0	0	0	0	0	0	0	0	0	0	0	0	0	0	0	0	0	0	0	0	0	0	0	0	0	0	0	0	0	0	0	0	0	0	0	0	0	0	0	0	0	0	0	0	0	0
TM86	0	508373	0	0	0	0	0	0	0	0	0	0	0	0	0	0	0	0	0	0	0	0	0	0	0	0	0	0	0	0	0	0	0	0	0	0	0	0	0	0	0	0	0	0	0	0	0	0	0
TM87	69625	1247511	0	0	0	0	0	0	0	0	0	0	0	0	0	0	0	0	0	12773	0	15981	0	0	0	0	0	0	0	0	0	0	0	0	0	0	0	0	0	0	0	0	0	0	0	0	0	0	0
TM88	181149	1059015	0	0	0	0	0	0	0	0	0	0	0	0	0	0	0	0	0	0	0	0	0	0	0	0	0	0	0	0	0	0	0	0	0	0	0	0	0	0	0	0	0	0	0	0	0	0	0
TM89	1620710	80826	0	0	0	0	0	0	0	0	0	0	0	0	0	0	0	0	0	37843	0	0	0	0	0	0	0	0	0	0	0	0	0	0	0	0	0	0	0	0	0	0	0	0	0	0	0	0	0
TM90	209391	0	0	0	0	0	0	0	0	0	0	0	0	0	0	0	0	0	0	0	0	0	0	0	0	0	0	0	0	0	0	0	0	0	0	0	0	0	0	0	0	0	0	0	0	0	0	0	0
TM92	44511	0	0	0	0	0	0	0	0	0	0	0	0	0	0	0	0	0	0	28661	0	0	0	0	0	0	0	0	0	0	0	0	0	0	0	0	0	0	0	0	0	0	0	0	0	0	0	0	0
TM96	107132	74331	0	46534	0	0	0	0	0	0	0	0	0	0	0	0	0	0	180002	63331	0	0	0	0	0	0	0	0	0	0	0	0	0	0	0	0	0	0	0	0	0	0	0	0	0	0	0	0	0
TM97	5412	0	0	0	0	0	0	0	0	0	0	0	0	0	0	0	0	0	0	0	0	5145	0	0	0	0	0	0	0	0	0	0	0	0	0	0	0	0	0	0	0	0	0	0	0	0	0	0	0
TM98	115154	2456203	0	0	0	0	0	0	0	0	0	0	0	0	0	0	0	0	0	0	0	0	0	0	0	0	0	0	0	0	0	0	0	0	0	0	0	0	0	0	0	0	0	0	0	0	0	0	0
TM99	43973	36835	11963	5345	4132	0	0	0	0	0	0	0	0	0	0	0	0	0	28233	0	8370	5159	0	0	0	0	0	0	0	0	0	0	0	0	0	0	0	0	0	0	0	0	0	0	0	0	0	0	0
TM100	0	0	0	0	0	0	0	0	0	0	0	0	0	0	0	0	0	0	0	0	0	0	0	0	0	0	0	0	0	0	0	0	0	0	0	0	0	0	0	0	0	0	0	0	0	0	0	0	0
TM102	72445	0	0	0	0	0	0	0	0	0	0	0	0	0	0	0	0	21944	0	0	0	0	0	0	0	0	0	0	0	0	0	0	0	0	0	0	0	0	0	0	0	0	0	0	0	0	0	0	0
TM103	183708	19896	38433	347460	115337	0	0	0	0	0	0	93565	0	0	0	0	0	0	210303	37116	0	0	0	0	0	0	0	0	0	0	0	0	0	0	0	0	0	0	0	0	0	0	0	0	0	0	0	0	0
TM104	37716	0	0	0	0	0	0	0	0	0	0	0	0	0	0	0	0	0	0	0	0	0	0	0	0	0	0	0	0	0	0	0	0	0	0	0	0	0	0	0	0	0	0	0	0	0	0	0	0
TM105	0	0	0	0	0	0	0	0	0	0	0	0	0	0	0	0	0	0	0	0	0	0	0	0	0	0	0	0	0	0	0	0	0	0	0	0	0	0	0	0	0	0	0	0	0	0	0	0	0
TM106	185142	8607	0	0	0	0	0	0	0	0	0	0	0	0	0	0	0	0	0	0	0	11966	0	0	0	0	0	0	0	0	0	0	0	0	0	0	0	0	0	0	0	0	0	0	0	0	0	0	0
TM107	0	0	0	0	0	0	0	0	0	0	0	0	0	0	0	0	0	0	0	0	0	0	0	0	0	0	0	0	0	0	0	0	0	0	0	0	0	0	0	0	0	0	0	0	0	0	0	0	0
TM108	0	0	0	0	0	0	0	0	0	0	0	0	0	0	0	0	0	0	0	0	0	0	0	0	8889	0	0	0	0	0	0	0	0	0	0	0	0	0	0	0	0	0	0	0	0	0	0	0	0
TM109	47055	0	0	0	0	0	0	0	0	0	0	0	0	0	0	0	0	0	0	0	0	0	0	0	0	0	0	0	0	0	0	0	0	0	0	0	0	0	0	0	0	0	0	0	0	0	0	0	0
TM110	22283	0	0	0	0	0	0	0	0	0	0	0	0	0	0	0	0	0	0	0	0	4285	0	0	0	0	0	0	0	0	0	0	0	0	0	0	0	0	0	0	0	0	0	0	0	0	0	0	0
TM111	0	0	0	0	0	0	0	0	0	0	0	0	0	0	0	0	0	0	0	0	0	0	0	0	0	0	0	0	0	0	0	0	0	0	0	0	0	0	0	0	0	0	0	0	0	0	0	0	0
TM112	0	0	0	0	0	0	0	0	0	0	0	0	0	0	0	0	0	0	0	0	0	0	0	0	0	0	0	0	0	0	0	0	0	0	0	0	0	0	0	0	0	0	0	0	0	0	0	0	0
TM113	0	0	0	0	0	0	0	0	0	0	0	0	0	0	0	0	0	0	0	0	0	16105	0	0	0	0	0	0	0	0	0	0	0	0	0	0	0	0	0	0	0	0	0	0	0	0	0	0	0
TM114	0	0	0	0	0	0	0	0	0	0	0	0	0	0	0	0	0	0	0	0	0	31342	0	0	7201	0	0	0	0	0	0	0	0	0	0	0	0	0	0	0	0	0	0	0	0	0	0	0	0
TM115	1019242	38847	0	0	0	0	0	0	0	0	0	0	0	0	0	0	0	0	0	0	0	18501	0	0	0	0	0	0	0	0	0	0	0	0	0	0	0	0	0	0	0	0	0	0	0	0	0	0	0
TM116	38117	0	0	0	0	0	0	0	0	0	0	0	0	0	0	0	0	0	0	0	0	0	0	0	0	0	0	0	0	0	0	0	0	0	0	0	0	0	0	0	0	0	0	0	0	0	0	0	0
TM117	0	0	0	0	0	0	0	0	0	0	0	0	0	0	0	0	0	7792	0	0	6882	0	0	0	0	0	7486	0	0	0	0	0	0	17136	0	0	0	0	0	0	0	8568	0	0	0	0	0	7804	0
TM118	14779	8784	8248	13052	28868	0	0	0	0	0	0	0	0	0	0	0	0	0	0	0	8609	0	13840	0	0	0	0	0	0	13751	0	0	0	0	0	31622	0	0	0	6704	0	0	0	0	0	0	0	0	7982
TM119	0	15455	0	18775	14453	0	0	0	0	0	0	0	0	0	0	0	0	0	0	0	0	0	9625	0	0	21796	0	0	0	0	0	0	0	0	0	9004	0	0	0	0	0	10906	0	0	0	0	0	26521	8957
TM120	0	0	0	0	0	85683	0	0	0	0	0	0	0	0	0	0	0	0	0	0	0	0	0	0	0	0	0	0	0	0	0	0	0	4190	0	0	0	0	0	0	0	4968	0	0	0	0	0	3895	0
TM121	0	0	0	0	4825	0	0	0	0	0	0	0	0	0	0	0	0	3690	0	0	3687	0	0	0	0	0	0	0	0	0	0	0	0	4176	0	0	0	0	0	0	0	0	0	4513	4621	0	0	0	0
TM123	0	16966	12894	28420	32797	0	0	0	0	0	0	0	0	0	0	0	0	45181	0	0	16004	0	47669	0	0	0	15698	0	0	11873	0	0	0	0	0	0	0	0	15342	0	0	13006	0	0	0	0	0	0	0
TM124	0	0	0	0	0	0	0	0	0	0	0	0	0	0	0	0	0	0	0	0	0	0	8541	0	0	0	0	0	0	23168	0	0	0	6715	0	9158	0	0	0	0	0	8852	0	0	0	0	0	0	0
TM127	0	0	0	0	0	10801	0	0	0	0	0	0	0	0	0	0	0	0	0	0	0	0	0	0	0	0	0	11998	0	20357	0	0	0	0	0	0	0	0	0	0	0	0	0	0	0	0	0	0	0
TM128	0	6423	0	0	0	8151	0	0	0	0	0	0	0	0	0	0	0	0	0	0	0	0	12657	0	0	0	0	0	0	0	0	0	0	0	8490	18227	0	0	0	0	0	0	0	0	0	0	0	0	0
TM130	0	0	0	0	0	0	0	0	0	0	0	0	0	313825	232437	0	0	0	0	0	0	0	0	0	0	0	0	0	0	0	0	0	0	0	0	0	0	0	0	0	0	0	0	0	0	0	0	0	0
TM131	0	20465	0	0	0	0	0	0	0	0	0	0	0	0	0	0	0	0	0	57284	0	0	0	0	0	0	0	0	0	0	0	0	0	0	0	52151	0	0	0	0	0	0	0	0	0	31142	0	0	0
TM133	0	173977	0	129561	0	0	0	0	0	0	0	0	0	0	0	0	0	0	0	0	30249	0	0	0	0	0	0	0	0	0	0	0	22343	0	0	0	0	0	0	24801	0	0	0	0	0	0	0	0	0
TM134	0	502828	0	0	0	0	0	0	0	0	0	0	0	0	0	0	0	0	0	0	0	0	0	49734	0	0	0	0	0	0	0	47075	0	0	0	0	226053	0	0	0	0	0	0	0	0	0	0	0	0
TM135	0	12776	0	0	0	0	0	0	0	0	0	0	0	0	0	0	0	0	0	10368	0	0	0	28683	0	0	0	0	0	0	0	0	12722	0	0	28025	0	0	0	19273	0	0	0	0	0	0	0	0	0
TM137	5939	30114	22915	24619	7349	0	0	0	0	0	5914	0	0	0	0	0	0	0	4882	0	10258	0	0	5059	0	0	0	0	0	0	0	0	295735	0	0	5911	7376	0	0	11271	0	0	0	0	0	0	0	0	15301
TM138	58726	0	0	174473	0	0	0	0	50894	0	0	0	0	0	0	0	0	0	0	0	0	0	0	0	0	0	0	0	0	0	0	0	0	0	3611645	752840	225747	0	0	0	0	0	0	0	0	75460	0	0	250694
TM139	0	0	21235	12182	17997	0	0	0	0	0	0	0	0	0	0	0	0	0	0	5887	43253	0	0	0	0	0	0	0	0	0	5381	0	8580	0	0	7370	7791	0	0	10560	0	0	0	0	0	0	0	0	0
[truncated: 255 more columns]
