# Supplementary material for: Metagenomic analysis of fecal and environmental microbiota in rural mixed livestock farming systems in South Africa
Source: Front Cell Infect Microbiol. 2026 Jul 9;16:1828785. doi: 10.3389/fcimb.2026.1828785 (PMC13391562; doi:10.3389/fcimb.2026.1828785)
Supplement: Supplementary file 4 [file Table4.xlsx]

## Sheet: Sheet1
Sample	Proteobacteria	Bacteroidetes	Firmicutes	Euryarchaeota	Spirochaetes	Nitrospirae	Thaumarchaeota	Planctomycetes	Acidobacteria	Deinococcus-Thermus	Cyanobacteria	Chloroflexi	Verrucomicrobia	Gemmatimonadetes	Tenericutes	Actinobacteria	Fibrobacteres	Candidatus Saccharibacteria
TM1	3548981	1394167	217562	0	0	0	0	0	0	0	0	0	0	0	0	183451	0	0
TM2	1596686	649326	153720	0	0	0	0	0	0	0	0	0	0	0	0	78481	0	0
TM3	2024144	2431219	169322	0	0	0	0	0	0	0	0	0	0	0	0	512306	0	0
TM4	591145	34257	138964	0	0	0	0	0	0	0	0	0	0	0	0	629680	0	0
TM5	1101139	294866	94175	0	0	0	0	0	0	0	0	0	0	0	0	109488	0	0
TM6	1617783	502929	235105	0	0	0	0	0	0	0	0	0	0	0	0	131367	0	0
TM7	339236	92824	295664	8768	6503	0	0	0	0	0	0	0	0	0	0	132343	0	0
TM8	166357	124409	539745	0	16451	0	0	0	0	0	0	0	0	0	0	80805	0	0
TM9	543663	194289	59089	0	0	0	0	0	0	0	0	0	0	0	0	32511	0	0
TM10	2357973	0	452021	0	0	0	0	0	0	0	0	0	0	0	0	40232	0	0
TM11	936009	198124	124193	0	0	0	0	0	0	0	0	0	0	0	9519	21750	0	0
TM12	3111474	31488	570122	0	0	0	0	0	0	0	0	0	0	0	37427	0	0	0
TM13	1152879	483269	83357	0	0	0	0	0	0	0	0	0	0	0	0	86607	0	0
TM14	2311043	16774	368620	0	0	0	0	0	0	0	0	0	0	0	0	61125	0	0
TM15	485896	268984	70477	6145	0	0	0	0	0	0	0	0	0	0	0	56452	0	0
TM16	781852	1100824	176049	0	15157	0	0	0	0	0	0	0	0	0	13282	328952	12802	0
TM17	773944	221317	47446	0	0	0	0	0	0	0	0	0	0	0	0	25347	0	0
TM18	1103346	6308	60202	0	0	0	0	0	0	0	0	0	0	0	0	14107	0	0
TM19	425840	145809	324012	20179	6453	0	0	0	0	0	0	0	9218	0	0	187406	0	0
TM20	1432381	99332	307531	0	10413	0	0	0	0	0	0	0	0	0	0	90735	0	0
TM21	820327	53223	219193	9883	0	0	0	0	0	0	0	0	0	0	17995	212560	0	0
TM22	1224588	683415	161599	0	0	0	0	0	0	0	0	0	0	0	0	47495	0	0
TM23	469257	339297	184110	0	0	0	0	0	0	0	0	0	0	0	0	256486	0	0
TM24	1181341	150180	133162	0	25507	0	0	0	0	0	0	0	0	0	0	114200	0	0
TM25	357554	417244	159345	0	0	0	0	0	0	0	0	0	0	0	0	109816	0	0
TM26	802049	26063	478287	0	0	0	0	0	0	0	0	0	0	0	0	23613	0	0
TM27	531687	556385	373679	8975	0	0	0	0	0	0	0	0	26466	0	0	81579	0	0
TM28	56350	172588	1285100	35102	24587	0	0	0	0	0	0	0	0	0	0	48790	0	0
TM29	600347	416648	72956	7041	0	0	0	0	0	0	0	0	0	0	0	94225	0	0
TM30	1820608	0	306149	0	0	0	0	0	0	0	0	0	0	0	0	22078	0	0
TM31	316539	266081	187644	15791	7897	0	0	0	0	0	0	0	0	0	0	103110	0	0
TM32	67082	230276	510699	0	44219	0	0	0	0	0	0	0	0	0	0	242004	0	0
TM33	376823	84536	643231	11596	0	0	0	0	0	0	0	0	0	0	0	607931	0	0
TM34	723785	273556	333927	0	0	0	0	0	0	0	0	0	0	0	0	106668	0	0
TM35	656781	198326	452280	17289	8921	0	0	0	0	0	0	0	0	0	0	60624	0	0
TM36	910821	260732	872663	17356	42707	0	0	0	0	0	0	0	0	0	0	178474	0	0
TM50	572149	184326	25723	0	0	0	0	34385	11075	0	16287	18489	13447	11045	0	150762	0	0
TM51	218947	63982	12600	0	0	0	0	15203	16458	0	3552	3695	4791	7128	0	119109	0	0
TM52	347930	115470	19648	0	0	0	0	29012	29875	0	5098	6672	9547	5143	0	163803	0	0
TM53	415950	169438	18377	0	0	0	0	33361	12124	0	5154	12354	18975	6696	0	115727	0	0
TM54	437907	79151	19436	0	0	5347	0	34626	17918	0	5771	15998	14058	9410	0	128427	0	0
TM55	717530	242769	51662	0	0	0	0	39363	33659	0	9054	18158	11547	14786	0	420220	0	0
TM56	450696	71866	45084	0	0	0	6319	40958	41511	0	9640	8919	19774	10880	0	231731	0	0
TM57	527631	159910	54878	0	0	0	0	37314	14727	0	6281	19549	14980	11649	0	125259	0	0
TM58	747380	317173	40448	0	0	0	0	38396	18382	0	0	17626	13896	15576	0	278799	0	0
TM59	1239460	228765	0	0	0	0	0	0	0	0	0	0	0	0	0	0	0	0
TM60	1205362	752639	0	0	0	0	0	0	0	15277	0	0	0	0	0	16088	0	0
TM61	519240	703956	0	0	0	0	0	0	0	0	0	0	20200	0	0	19704	0	0
TM62	1534066	281340	0	0	0	0	0	0	0	0	0	0	23595	0	0	23944	0	0
TM63	1854084	162495	0	0	0	0	0	0	0	0	0	0	0	0	0	0	0	0
TM64	1564026	493867	0	0	0	0	0	0	0	0	0	0	11095	0	0	11575	0	0
TM65	802992	190137	0	0	0	0	0	0	0	0	0	0	0	0	0	0	0	0
TM66	1648357	723372	0	0	0	0	0	0	0	0	0	0	0	0	0	0	0	0
TM67	1148746	278837	0	0	0	0	0	0	0	0	0	0	0	0	0	0	0	0
TM68	2032041	459149	208416	0	0	0	0	0	0	0	0	0	0	0	0	144061	0	0
TM69	133687	284057	470935	29574	8659	0	0	0	0	0	0	0	0	0	0	424418	0	0
TM70	129192	9863	437609	0	0	0	0	0	0	0	0	0	0	0	0	59394	0	0
TM71	182689	211602	510812	29007	10662	0	0	0	0	0	0	0	0	0	0	582284	0	0
TM72	44673	234948	340912	0	5496	0	0	0	0	0	0	0	0	0	0	75643	0	0
TM73	200831	40126	390510	10960	0	0	0	0	0	0	0	0	0	0	0	961039	0	0
TM74	1362332	367893	197704	0	0	0	0	0	0	0	0	0	0	0	0	116270	0	0
TM75	613304	121738	72521	0	0	0	0	0	0	0	0	0	0	0	0	105727	0	0
TM76	505680	225433	19141	0	0	0	0	9253	0	0	0	0	0	0	0	168110	0	0
TM77	1683744	408898	442688	0	0	0	0	0	0	0	17068	0	0	0	0	338451	0	0
TM78	1441677	278277	470851	0	0	0	0	0	0	0	0	0	144114	0	0	279343	0	0
TM79	418626	244665	300784	0	0	0	0	0	0	0	0	0	0	0	0	731725	0	0
TM84	2334364	802340	45346	0	0	0	0	0	0	0	0	0	0	0	0	116114	0	0
TM85	668310	227709	457475	23208	17133	0	0	0	0	0	0	0	0	0	0	82665	0	0
TM86	1289408	74375	342090	0	0	0	0	0	0	0	0	0	0	0	0	195182	0	0
TM87	1737254	61873	141405	0	0	0	0	0	0	0	0	0	16683	0	0	20506	0	0
TM88	1764948	114751	632467	0	0	0	0	67032	0	0	0	0	0	0	28273	442382	0	0
TM89	1796022	106608	213686	54866	12335	0	0	0	0	0	0	0	0	0	0	23251	0	0
TM90	1571960	919041	1657607	0	26680	0	0	0	0	0	0	0	0	0	0	79616	0	0
TM92	837070	324102	3304088	0	0	0	0	0	0	0	0	0	0	0	0	489371	0	0
TM96	742314	344572	245133	0	0	0	0	0	0	0	0	0	0	0	0	215395	0	0
TM97	135634	55714	559272	19269	10049	0	0	19839	0	0	0	0	6455	0	0	162770	0	0
TM98	2872628	163670	228128	26733	0	0	0	0	0	0	0	0	0	0	0	111909	0	0
TM99	186187	220471	177540	17939	4528	0	0	0	0	0	0	0	6068	0	0	167762	0	0
TM100	601336	0	1696853	0	0	0	0	0	0	0	0	0	0	0	0	12940	0	0
TM102	138805	225025	476188	11825	0	0	0	0	0	0	0	0	0	0	0	327922	0	0
TM103	371970	1374183	452427	37750	23263	0	0	0	0	0	0	0	0	0	0	577554	0	0
TM104	187806	363956	702624	27483	31715	0	0	0	0	0	0	0	0	0	0	298612	0	0
TM105	1504599	0	657857	0	0	0	0	0	0	0	0	0	0	0	0	193000	0	0
TM106	274244	349262	781155	44477	14319	0	0	0	0	0	0	0	14394	0	0	81687	0	0
TM107	56454	323653	764813	18220	18897	0	0	0	0	0	0	0	0	0	0	41256	0	0
TM108	43254	221180	405779	7872	11521	0	0	0	0	0	0	0	0	0	0	77033	8889	0
TM109	1756428	18653	200719	0	0	0	0	0	0	0	0	0	0	0	0	42055	0	0
TM110	45903	182453	228923	54442	7312	0	0	0	0	0	0	0	5233	0	0	118712	0	0
TM111	998148	0	779678	0	0	0	0	0	0	0	0	0	0	0	0	24025	0	0
TM112	21215	176423	725655	7547	16282	0	0	0	0	0	0	0	0	0	0	0	0	0
TM113	119468	333685	557424	32673	47762	0	0	0	0	0	0	0	18216	0	0	47641	0	0
TM114	46272	284865	474800	133319	55605	0	0	0	0	0	0	0	35435	0	5958	55992	7201	0
TM115	1149530	46496	273410	36826	0	0	0	0	0	0	0	0	20447	0	0	75288	0	0
TM116	435788	275821	893427	0	237437	0	0	49426	0	0	0	0	13418	0	0	558989	0	0
TM117	625104	148423	23201	0	0	0	8931	50411	42911	0	9962	13197	10335	34658	0	343132	0	0
TM118	519118	287110	29496	0	0	0	0	18873	14386	0	8563	12546	0	14463	0	313091	0	0
TM119	736464	176660	52445	0	0	22589	31049	68743	48832	0	18445	32654	9958	21952	0	467844	0	0
TM120	256975	67795	10021	0	0	0	4401	19918	9063	0	138393	11185	0	16059	0	196870	0	0
TM121	162943	83367	11177	0	0	0	0	11432	6571	0	0	6904	0	11730	0	352652	0	0
TM123	1304912	375191	42537	0	0	0	0	69529	27179	0	0	17356	20725	25717	0	425968	0	0
TM124	430835	160024	21360	0	0	0	0	29174	11951	0	8634	10991	0	13606	0	597736	0	0
TM127	531354	239770	46864	0	0	0	0	36233	28090	11130	29554	25682	0	24508	0	1047857	0	0
TM128	349055	88954	44894	0	0	0	0	19382	16033	9626	22124	7450	0	17434	0	357523	0	0
TM130	1822361	0	319401	0	0	0	0	0	0	0	0	0	0	0	0	0	0	0
TM131	3024876	72263	0	0	0	0	0	0	0	0	0	0	0	0	0	20144	0	0
TM133	1782051	2361013	0	0	0	0	0	0	0	0	0	0	0	0	0	124434	0	65372
TM134	2445545	278598	0	0	0	0	0	0	0	0	0	0	0	0	0	31456	0	0
TM135	1527314	263081	0	0	0	0	0	23304	0	0	0	0	0	0	0	13285	0	0
TM137	267470	596288	5293	0	0	0	0	0	0	0	11837	0	0	0	0	0	0	0
TM138	3952392	920919	0	0	0	0	0	230145	0	3616552	0	0	0	0	0	76200	0	0
TM139	485710	359333	0	0	0	0	0	4560	0	0	0	0	0	0	0	5377	0	0
